# Supplementary material for: Food Production and Consumption in Ordos of Inner Mongolia
Source: Foods. 2023 Mar 2;12(5):1066. doi: 10.3390/foods12051066 (PMC10000956; doi:10.3390/foods12051066)
Supplement: Supplementary file 1 [file foods-12-01066-s001.zip]

Archive with 1 entries (1 files):
- foods-2177263-supplementary.pdf
